# Supplementary material for: Detection of Recombinant Proteins SOX2 and OCT4 Interacting in HEK293T Cells Using Real-Time Quantitative PCR
Source: Life (Basel). 2022 Dec 30;13(1):107. doi: 10.3390/life13010107 (PMC9862934; doi:10.3390/life13010107)
Supplement: Supplementary file 1 [file life-13-00107-s001.zip]

Archive with 1 entries (1 files):
- life-2029193-supplementary.pdf
